# Supplementary material for: Treatment of Equine Tarsus Long Medial Collateral Ligament Desmitis with Allogenic Synovial Membrane Mesenchymal Stem/Stromal Cells Enhanced by Umbilical Cord Mesenchymal Stem/Stromal Cell-Derived Conditioned Medium: Proof of Concept
Source: Animals (Basel). 2024 Jan 24;14(3):370. doi: 10.3390/ani14030370 (PMC10854557; doi:10.3390/ani14030370)
Supplement: Supplementary file 1 [file animals-14-00370-s001.zip]

Archive with 1 entries (1 files):
- animals-2759399-supplementary.pdf
